# Supplementary material for: Multimodal Assessment of Bottlenose Dolphin Auditory Nuclei Using 7-Tesla MRI, Immunohistochemistry and Stereology
Source: Vet Sci. 2022 Dec 13;9(12):692. doi: 10.3390/vetsci9120692 (PMC9781543; doi:10.3390/vetsci9120692)
Supplement: Supplementary file 1 [file vetsci-09-00692-s001.zip]

Archive with 1 entries (1 files):
- vetsci-2082735-supplementary.xlsx
