# Supplementary material for: Multimodal Assessment of Bottlenose Dolphin Auditory Nuclei Using 7-Tesla MRI, Immunohistochemistry and Stereology
Source: Vet Sci. 2022 Dec 13;9(12):692. doi: 10.3390/vetsci9120692 (PMC9781543; doi:10.3390/vetsci9120692)
Supplement: Supplementary file 1 [file vetsci-09-00692-s001.zip › vetsci-2082735-supplementary.xlsx]

## Sheet: IHC marker numbers+densities
Marker	Brain nucleus		Tot markers	Tot Sites	Total number of structures	Nuclear IR	Nuclear %	Cytoplasmic IR	Cytoplasmic %	Nuclear + cytoplasmic IR	Nuclear + cytoplasmic %	CE (J if < 0.1) G0	CE G1	1st Estimated CE (Schmitz-Hof)	2nd Estimated CE (Schmitz-Hof)	Counting Frame Area (XY) (mm²)	Sampling Grid Area (XY) (mm²)	Probe Shape
SMI-312	IC	CN	3970	213	2299468544	NA	NA	NA	NA	NA	NA	0.06	0.02	NA	NA	NA	4	Hemisphere
		EC	1795	76	1058085632	NA	NA	NA	NA	NA	NA	0.09	0.03	NA	NA	NA	4	Hemisphere
SMI-312	VCN		1988	115	195308656	NA	NA	NA	NA	NA	NA	0.13	0.04	NA	NA	NA	1	Hemisphere
Amyloid beta	IC	CN	686	239	4.06519e+06	2.86815e+06	70.5539	41481.5	1.02041	195556	4.8105	0.05	0.04	0.046	0.038	0.0225	4	Square
		EC	192	153	1.13778e+06	82963	7.29167	5925.93	0.520834	551111	48.4375	0.1	0.07	0.109	0.072	0.0225	4	Square
Amyloid beta	VCN		249	137	245926	44444.4	18.0723	10864.2	4.41767	64197.5	26.1044	0.1	0.07	0.083	0.063	0.0225		Square
FN	IC	CN	940	235	5.57037e+06	NA	NA	1.28593e+06	23.0851	764444	13.7234	0.04	0.03	0.045	0.033	0.0225	4	Square
		EC	210	100	1.24444e+06	NA	NA	207407	16.6667	165926	13.3333	0.09	0.07	0.103	0.069	0.0225	4	Square
FN	VCN		439	145	433580	NA	NA	76049.4	17.5399	61234.6	14.123	0.1	0.05	0.072	0.048	0.0225	4	Square
TDP43	IC	CN	829	248	4912593	3288889	66.9481	355556	7.23764	829630	16.8878	0.05	0.04	0.044	0.035	0.0225	4	Square
		EC	245	106	1451852	770370	53.0612	100741	6.93878	373333	25.7143	0.12	0.07	0.11	0.064	0.0225	4	Square
TDP43	VCN		273	140	269630	149136	55.3114	21728.4	8.05861	52345.7	19.4139	0.15	0.07	0.075	0.061	0.0225		Square
GFAP (Dako)	IC	CN	4840	229	717036992	NA	NA	NA	NA	717036992	100	0.05	0.02	0.03	0.014	0.0009	4	Square
		EC	2662	96	394370400	NA	NA	NA	NA	394370400	100	0.08	0.03	0.058	0.019	0.0009	4	Square
GFAP (Dako)	VCN		3128	137	77234568	NA	NA	NA	NA	77234568	100	0.08	0.02	0.043	0.018	0.0009	1	Square
Iba1	IC	CN	2738	227	405629632	NA	NA	NA	NA	405629632	100	0.06	0.02	0.035	0.019	0.0009	4	Square
		EC	2135	122	316296320	NA	NA	NA	NA	316296320	100	0.08	0.03	0.047	0.022	0.0009	4	Square
Iba1	VCN		1594	139	39358024	NA	NA	NA	NA	39358024	100	0.09	0.03	0.055	0.025	0.0009		Square
			Mar 0142				Dol 2				Percentage Dol2/Mar0142			Percentage Mar 0142/Dol2					Stenella VCN				Percentage VCN Stenella/Dol2				Percentage VCN Stenella/Mar 0142				Mar 0116
																															mm3
			mm3		Note		mm3		Note		%		Note	%		Note			mm3											Estimated volume CN Nissl	927.6	920.528
Estimated volume CN FN			1371.36	1361.87			574.224	570.73			41.8726	41.9078		238.82	238.619			Estimated volume CN FN												Estimated volume EC Nissl	305.28	302.04
Estimated volume EC FN			491.28	487.648			98.196	97.5009			19.9878	19.9941		500.306	500.147			Estimated volume EC FN												Sum volume CN+EC Nissl	1232.88	1222.57
Sum volume CN+EC			1862.64	1849.52			672.42	668.231			36.1004	36.13		277.005	276.778			Sum volume CN+EC												Estimated volume VCN Nissl	287.84	284.848
Estimated volume VCN			131.04	128.856	caudal half likely missing (cranial 4 sections)		200.256	199.198			152.821	154.59		65.4362	64.6874			Estimated volume VCN	92.127	91.3812			46.0046	45.8746			70.3045	70.9173
Estimated volume VCN scans			435.212											270.392																Estimated volume LVCN scans	386.627
Estimated volume LIC CN scans			1775.08																											Estimated volume LIC CN scans	1344.85
Estimated number CN Average FN+AB+TDP43			4.84938e+06				8303569				171.229			58.4012				Estimated number CN Average FN+AB+TDP43
Estimated number EC Average FN+AB+TDP43			1.27802e+06				1.76224e+06				137.887			72.5229				Estimated number EC Average FN+AB+TDP43												Estimated volume RVCN scans	378.446
Sum CN EC averages			6.12741e+06				1.00658e+07				164.275			60.8735				Sum CN EC averages												Estimated volume RIC CN scans	1450.75
Estimated VCN averages			316379				2150064				679.586			14.7148				Estimated VCN averages	277536				12.9083				87.7227
											288.244
			/mm3		from scans		/mm3				%			%					/mm3
Estimated density CN			3536.19	3560.83	2731.92		14460.5	14549			408.93	408.586		24.4541	24.4747			Estimated density EC
Estimated density EC			2601.42	2620.79			17946.1	18074			689.859	689.64		14.4957	14.5003			Estimated density CN
Estimated density CN+EC			3289.64	3312.98			14969.5	15063.4			455.051	454.678		21.9756	21.9936			Estimated density CN+EC
Estimated density VCN			2414.37	2455.29	726.953		10736.6	10793.6			444.695	439.606		22.4873	22.7476			Estimated density VCN	3012.54	3037.12				28.1382
												498.128
Marker density
Amyloid beta		Sum +	Nuclear	Cytoplasmic	Nuclear + Cytoplasmic	Sum neurons	Nuclear	Cytoplasmic	Nuclear + Cytoplasmic		Nuclear	Cytoplasmic	Nuclear + Cytoplasmic
Estimated number CN			2.86815e+06	41481.5	195556						70.5539	1.02041	4.8105
Estimated number EC			82963	5925.93	551111						7.29167	0.520834	48.4375
Sum CN EC		3.74519e+06	2.95111e+06	47407.4	746667	5.20296e+06	56.7198	0.911162	14.3508		78.7975	1.26582	19.9367
Estimated VCN		119506	44444.4	10864.2	64197.5						18.0723	4.41767	26.1044
							Corrected for overprojection
Estimated density CN			2091.46	30.2484	142.6		2106.04	30.4592	143.593
Estimated density EC			168.871	12.0622	1121.79		170.129	12.1521	1130.14
Estimated density CN+EC		2010.69	1584.37	25.4517	400.865	2024.95	1595.61	25.6323	403.709
Estimated density VCN		911.983	339.167	82.9075	489.908	927.44	344.916	84.3127	498.211
FN				Cytoplasmic	Nuclear + Cytoplasmic	Sum		Cytoplasmic	Nuclear + Cytoplasmic			Cytoplasmic	Nuclear + Cytoplasmic
Estimated number CN				1.28593e+06	764444							23.0851	13.7234
Estimated number EC				207407	165926							16.6667	13.3333
Sum CN EC		2.4237e+06		1.49333e+06	930370	6814815		21.913	13.6522	35.5652
Estimated VCN		137284		76049.4	61234.6					31.6629		17.5399	14.123
							Corrected for overprojection
Estimated density CN				937.701	557.435			944.236	561.32
Estimated density EC				422.178	337.742			425.322	340.258
Estimated density CN+EC		1767.37		801.73	499.49	1310.45		807.418	503.034
Estimated density VCN		1047.65		580.352	467.297	1065.41		590.189	475.217
TDP43			Nuclear	Cytoplasmic	Nuclear + Cytoplasmic	Sum	Nuclear	Cytoplasmic	Nuclear + Cytoplasmic		Nuclear	Cytoplasmic	Nuclear + Cytoplasmic
Estimated number CN			3288889	355556	829630					91.0736	66.9481	7.23764	16.8878
Estimated number EC			770370	100741	373333					85.7143	53.0612	6.93878	25.7143
Sum CN EC		5.71852e+06	4.05926e+06	456296	1.20296e+06	6364445	63.7803	7.16946	18.9013
Estimated VCN		223210	149136	21728.4	52345.7					82.7839	55.3114	8.05861	19.4139
										86.5239	58.4402	7.41167	20.672
							Corrected for overprojection
Estimated density CN			2398.27	259.272	604.969		2414.98	261.079	609.184
Estimated density EC			1568.09	205.058	759.92		1579.77	206.585	765.58
Estimated density CN+EC		4169.96	2179.3	244.973	645.838	3091.9	2194.77	246.711	650.42
Estimated density VCN		1703.37	1138.09	165.815	399.463	1732.24	1157.38	168.625	406.234
GFAP					Nuclear + Cytoplasmic				Nuclear + Cytoplasmic				Nuclear + Cytoplasmic
Estimated number CN					717036992								100
Estimated number EC					394370400								100
Sum CN EC					1111407392
Estimated VCN					77234568								100
							Corrected for overprojection
Estimated density CN					522866				526509
Estimated density EC					802741				808719
Estimated density CN+EC					596684				600917
Estimated density VCN					589397				599387
Iba1					Nuclear + Cytoplasmic				Nuclear + Cytoplasmic				Nuclear + Cytoplasmic
Estimated number CN					405629632								100
Estimated number EC					316296320								100
Sum CN EC					721925952
Estimated VCN					39358024								100
							Corrected for overprojection
Estimated density CN					295786				297848
Estimated density EC					643821				648616
Estimated density CN+EC					387582				390332
Estimated density VCN					300351				305442
SMI312				Cyto				Cyto				Cytoplasmic
Estimated number CN				2299468544									100
Estimated number EC				1058085632									100
Sum CN EC				3357554176
Estimated VCN				195308656
													100
							Corrected for overprojection
Estimated density CN								1.68846e+06
Estimated density EC								2.16977e+06
Estimated density CN+EC								1.81537e+06
Estimated density VCN								1.51571e+06

## Sheet: Neuronal marker averages
Nucleus	Marker	Type	Estimated Population using Mean Section Thickness with Counts	Average AB+FN+TDP43	Sum CN+EC Averages
LVCN	FN	neuronal	433580	316379
LVCN	AB	neuronal	245926
LVCN	TDP43	neuronal	269630
LIC (CN)	AB	neuronal	4.06519e+06	4.84938e+06	6.12741e+06
LIC (CN)	TDP43	neuronal	4912593
LIC (CN)	FN	neuronal	5.57037e+06
LIC (EC)	AB	neuronal	1.13778e+06	1.27802e+06
LIC (EC)	TDP43	neuronal	1451852
LIC (EC)	FN	neuronal	1.24444e+06
